# Supplementary material for: Antitumor Effect of Sclerostin against Osteosarcoma
Source: Cancers (Basel). 2021 Nov 29;13(23):6015. doi: 10.3390/cancers13236015 (PMC8656567; doi:10.3390/cancers13236015)
Supplement: Supplementary file 1 [file cancers-13-06015-s001.zip]

Archive with 1 entries (1 files):
- cancers-1466196-supplementary.eps
